# Supplementary material for: Morphological and Genetic Assessment of Invasive Corbicula Lineages in Southern South America: A Case Study in Argentina
Source: Animals (Basel). 2024 Jun 21;14(13):1843. doi: 10.3390/ani14131843 (PMC11240789; doi:10.3390/ani14131843)
Supplement: Supplementary file 1 [file animals-14-01843-s001.zip]

Archive with 2 entries (2 files):
- Appendix_Tables S1-S4 Corbi_Dist_Morph_&_Gen.xlsx
- Figure S1_mrbayes_tree_sin_colapsar_new.pdf
