# Supplementary material for: Morphological and Genetic Assessment of Invasive Corbicula Lineages in Southern South America: A Case Study in Argentina
Source: Animals (Basel). 2024 Jun 21;14(13):1843. doi: 10.3390/ani14131843 (PMC11240789; doi:10.3390/ani14131843)
Supplement: Supplementary file 1 [file animals-14-01843-s001.zip › Appendix_Tables S1-S4 Corbi_Dist_Morph_&_Gen.xlsx]

## Sheet: Table S1 - Genbank Arg
Table S1. Genbank accession numbers of the sequences of the cytochrome oxidase I (COI) genes of 211 individuals of Corbicula collected in Argentina between 2015 and 2017. For each individual identified with a Sample ID, the locality, the province, the haplotypic group and the identified morphological formi is indicated.
Sample ID	Form	Haplogroup	Location	Province	Genbank Accession Number
CLDCC1	FormCS	FW17	DCC	Salta	PP827592
CLDCC2	FormCS	FW17	DCC	Salta	PP827593
CLDCC3	FormCS	FW17	DCC	Salta	PP827594
CLMOL2	FormCS	FW17	MOL	Salta	PP827595
CLMOL3	FormCS	FW17	MOL	Salta	PP827596
CLRJ1	FormCS	FW17	RJ	Salta	PP827597
CLRJ2	FormCS	FW17	RJ	Salta	PP827598
CFBA1	FormAR	FW5	BA	Buenos Aires	PP827599
CFBA2	FormAR	FW5	BA	Buenos Aires	PP827600
CFBA3	FormAR	FW5	BA	Buenos Aires	PP827601
CFBA4	FormAR	FW5	BA	Buenos Aires	PP827602
CFPL1	FormAR	FW5	PL	Buenos Aires	PP827603
CFPL2	FormAR	FW5	PL	Buenos Aires	PP827604
CFPL3	FormAR	FW5	PL	Buenos Aires	PP827605
CFPL4	FormAR	FW5	PL	Buenos Aires	PP827606
CASJ1	FormI	FW5	ASJ	Misiones	PP827607
CASJ3	FormI	FW5	ASJ	Misiones	PP827608
CASJ4	FormI	FW5	ASJ	Misiones	PP827609
CAPO1	FormI	FW5	APO	Misiones	PP827610
CAPO2	FormI	FW5	APO	Misiones	PP827611
CAPO3	FormI	FW5	APO	Misiones	PP827612
CAPO4	FormI	FW5	APO	Misiones	PP827613
CSDE1	FormI	FW17	SDE	Santiago del Estero	PP827614
CSDE2	FormI	FW17	SDE	Santiago del Estero	PP827615
CSDE3	FormI	FW17	SDE	Santiago del Estero	PP827616
CSDE4	FormI	FW17	SDE	Santiago del Estero	PP827617
CSDE5	FormI	FW17	SDE	Santiago del Estero	PP827618
CSDE6	FormI	FW17	SDE	Santiago del Estero	PP827619
CSDE7	FormI	FW17	SDE	Santiago del Estero	PP827620
CSDE8	FormI	FW17	SDE	Santiago del Estero	PP827621
CESP1	FormI	FW5	ESP	Formosa	PP827622
CSDE23	FormI	FW17	SDE	Santiago del Estero	PP827623
CASJ2	FormI	FW5	ASJ	Misiones	PP827624
CLMOL1	FormCS	FW17	MOL	Salta	PP827625
CASJ5	FormI	FW5	ASJ	Misiones	PP827626
CESP27	FormI	FW5	ESP	Formosa	PP827627
CESP29	FormI	FW5	ESP	Formosa	PP827628
CFCON18	FormAR	FW5	CON	Entre Rios	PP827629
CFCON20	FormAR	FW5	CON	Entre Rios	PP827630
CFCON30	FormAR	FW5	CON	Entre Rios	PP827631
CFPL6	FormAR	FW5	PL	Buenos Aires	PP827632
CFRN10	FormAR	FW5	RN	Rio Negro	PP827633
CFRN2	FormAR	FW5	RN	Rio Negro	PP827634
CFRN3	FormAR	FW5	RN	Rio Negro	PP827635
CLCOR6	FormCS	FW5	COR	Cordoba	PP827636
CLDCC5	FormCS	FW17	DCC	Salta	PP827637
CLMOL15	FormCS	FW17	MOL	Salta	PP827638
CLMOL9	FormCS	FW17	MOL	Salta	PP827639
CSRO22	FormI	FW5	SRO	Chaco	PP827640
CSRO25	FormI	FW5	SRO	Chaco	PP827641
CSRO27	FormI	FW5	SRO	Chaco	PP827642
CESP17	FormI	FW5	ESP	Formosa	PP827643
CFCON29	FormAR	FW5	CON	Entre Rios	PP827644
CLRML21	FormI	FW17	RML	Formosa	PP827645
CLMOL7	FormCS	FW17	MOL	Salta	PP827646
CSRO26	FormI	FW5	SRO	Chaco	PP827647
CAPO10	FormI	FW5	APO	Misiones	PP827648
CAPO14	FormI	FW5	APO	Misiones	PP827649
CAPO6	FormI	FW5	APO	Misiones	PP827650
CAPO7	FormI	FW5	APO	Misiones	PP827651
CAPO8	FormI	FW5	APO	Misiones	PP827652
CAPO9	FormI	FW5	APO	Misiones	PP827653
CASJ10	FormI	FW17	ASJ	Misiones	PP827654
CASJ12	FormI	FW5	ASJ	Misiones	PP827655
CASJ13	FormI	FW5	ASJ	Misiones	PP827656
CASJ15	FormI	FW5	ASJ	Misiones	PP827657
CASJ6	FormI	FW5	ASJ	Misiones	PP827658
CESP16	FormI	FW5	ESP	Formosa	PP827659
CESP18	FormI	FW17	ESP	Formosa	PP827660
CESP19	FormI	FW17	ESP	Formosa	PP827661
CESP20	FormI	FW17	ESP	Formosa	PP827662
CFBA14	FormAR	FW5	BA	Buenos Aires	PP827663
CFBA8	FormAR	FW5	BA	Buenos Aires	PP827664
CFCON16	FormAR	FW5	CON	Entre Rios	PP827665
CFCON17	FormAR	FW5	CON	Entre Rios	PP827666
CFCON19	FormAR	FW5	CON	Entre Rios	PP827667
CFCON21	FormAR	FW5	CON	Entre Rios	PP827668
CFCON22	FormAR	FW5	CON	Entre Rios	PP827669
CFCON23	FormAR	FW5	CON	Entre Rios	PP827670
CFCON28	FormAR	FW5	CON	Entre Rios	PP827671
CFPL10	FormAR	FW5	PL	Buenos Aires	PP827672
CFPL11	FormAR	FW17	PL	Buenos Aires	PP827673
CFRN12	FormAR	FW5	RN	Rio Negro	PP827674
CFRN13	FormAR	FW5	RN	Rio Negro	PP827675
CFRN15	FormAR	FW5	RN	Rio Negro	PP827676
CFRN5	FormAR	FW5	RN	Rio Negro	PP827677
CFRN6	FormAR	FW5	RN	Rio Negro	PP827678
CFRN7	FormAR	FW5	RN	Rio Negro	PP827679
CLCAT11	FormCS	FW17	CAT	Catamarca	PP827681
CLCAT12	FormCS	FW17	CAT	Catamarca	PP827682
CLCAT14	FormCS	FW17	CAT	Catamarca	PP827683
CLCAT1	FormCS	FW17	CAT	Catamarca	PP827684
CLCAT2	FormCS	FW17	CAT	Catamarca	PP827685
CLCAT4	FormCS	FW17	CAT	Catamarca	PP827686
CLCAT6	FormCS	FW17	CAT	Catamarca	PP827687
CLCAT7	FormCS	FW17	CAT	Catamarca	PP827688
CLCAT9	FormCS	FW17	CAT	Catamarca	PP827689
CLCOR14	FormCS	FW17	COR	Cordoba	PP827690
CLCOR15	FormCS	FW17	COR	Cordoba	PP827691
CLCOR1	FormCS	FW17	COR	Cordoba	PP827692
CLCOR2	FormCS	FW17	COR	Cordoba	PP827693
CLCOR4	FormCS	FW5	COR	Cordoba	PP827694
CLCOR8	FormCS	FW17	COR	Cordoba	PP827695
CLDCC10	FormCS	FW17	DCC	Salta	PP827696
CLDCC12	FormCS	FW17	DCC	Salta	PP827697
CLDCC15	FormCS	FW17	DCC	Salta	PP827698
CLDCC4	FormCS	FW17	DCC	Salta	PP827699
CLDCC6	FormCS	FW17	DCC	Salta	PP827700
CLMOL10	FormCS	FW17	MOL	Salta	PP827701
CLMOL11	FormCS	FW17	MOL	Salta	PP827702
CLMOL12	FormCS	FW17	MOL	Salta	PP827703
CLMOL13	FormCS	FW17	MOL	Salta	PP827704
CLMOL14	FormCS	FW17	MOL	Salta	PP827705
CLMOL4	FormCS	FW17	MOL	Salta	PP827706
CLMOL5	FormCS	FW17	MOL	Salta	PP827707
CLMOL6	FormCS	FW17	MOL	Salta	PP827708
CLMOL8	FormCS	FW17	MOL	Salta	PP827709
CLRJ9	FormCS	FW17	RJ	Salta	PP827710
CLRML10	FormI	FW5	RML	Formosa	PP827711
CLRML16	FormI	FW17	RML	Formosa	PP827712
CLRML17	FormI	FW17	RML	Formosa	PP827713
CLRML18	FormI	FW17	RML	Formosa	PP827714
CLRML19	FormI	FW17	RML	Formosa	PP827715
CLRML20	FormI	FW17	RML	Formosa	PP827716
CLRML22	FormI	FW5	RML	Formosa	PP827717
CLRML23	FormI	FW5	RML	Formosa	PP827718
CLRML24	FormI	FW17	RML	Formosa	PP827719
CLRML25	FormI	FW17	RML	Formosa	PP827720
CLRML26	FormI	FW17	RML	Formosa	PP827721
CLRML9	FormI	FW5	RML	Formosa	PP827722
CLSRO21	FormI	FW5	SRO	Chaco	PP827723
CSDE24	FormI	FW17	SDE	Santiago del Estero	PP827724
CSDE25	FormI	FW17	SDE	Santiago del Estero	PP827725
CSDE27	FormI	FW17	SDE	Santiago del Estero	PP827726
CSDE28	FormI	FW17	SDE	Santiago del Estero	PP827727
CSDE29	FormI	FW17	SDE	Santiago del Estero	PP827728
CSRO17	FormI	FW5	SRO	Chaco	PP827729
CSRO18	FormI	FW5	SRO	Chaco	PP827730
CSRO19	FormI	FW5	SRO	Chaco	PP827731
CSRO24	FormI	FW5	SRO	Chaco	PP827732
CSRO28	FormI	FW5	SRO	Chaco	PP827733
CLCAT15	FormCS	FW17	CAT	Catamarca	PP827734
CESP21	FormI	FW17	ESP	Formosa	PP827735
CFPL13	FormAR	FW17	PL	Buenos Aires	PP827736
CFBA13	FormAR	FW5	BA	Buenos Aires	PP827737
CFPL8	FormAR	FW5	PL	Buenos Aires	PP827738
CLDCC13	FormCS	FW17	DCC	Salta	PP827739
CLRJ14	FormCS	FW17	RJ	Salta	PP827740
CFBA9	FormAR	FW5	BA	Buenos Aires	PP827741
CLCOR12	FormCS	FW17	COR	Cordoba	PP827742
CLRML8	FormI	FW5	RML	Formosa	PP827743
CAPO11	FormI	FW5	APO	Misiones	PP827744
CLCAT13	FormCS	FW17	CAT	Catamarca	PP827745
CLDCC9	FormCS	FW17	DCC	Salta	PP827746
CESP23	FormI	FW5	ESP	Formosa	PP827747
CESP25	FormI	FW5	ESP	Formosa	PP827748
CFBA11	FormAR	FW5	BA	Buenos Aires	PP827749
CLCAT10	FormCS	FW17	CAT	Catamarca	PP827750
CLCOR13	FormCS	FW17	COR	Cordoba	PP827751
CLRJ13	FormCS	FW17	RJ	Salta	PP827752
CLCAT8	FormCS	FW17	CAT	Catamarca	PP827753
CLDCC11	FormCS	FW17	DCC	Salta	PP827754
CLRJ11	FormCS	FW17	RJ	Salta	PP827755
CLDCC8	FormCS	FW17	DCC	Salta	PP827756
CLRJ5	FormCS	FW17	RJ	Salta	PP827757
CSDE26	FormI	FW17	SDE	Santiago del Estero	PP827758
CLCAT3	FormCS	FW17	CAT	Catamarca	PP827759
CLCOR7	FormCS	FW5	COR	Cordoba	PP827760
CAPO12	FormI	FW5	APO	Misiones	PP827761
CAPO13	FormI	FW5	APO	Misiones	PP827762
CAPO15	FormI	FW5	APO	Misiones	PP827763
CASJ11	FormI	FW5	ASJ	Misiones	PP827764
CASJ9	FormI	FW5	ASJ	Misiones	PP827765
CESP28	FormI	FW5	ESP	Formosa	PP827766
CFBA12	FormAR	FW5	BA	Buenos Aires	PP827767
CFBA15	FormAR	FW5	BA	Buenos Aires	PP827768
CFBA7	FormAR	FW5	BA	Buenos Aires	PP827769
CFCON25	FormAR	FW5	CON	Entre Rios	PP827770
CFCON26	FormAR	FW5	CON	Entre Rios	PP827771
CFCON27	FormAR	FW5	CON	Entre Rios	PP827772
CFPL14	FormAR	FW17	PL	Buenos Aires	PP827773
CFPL15	FormAR	FW5	PL	Buenos Aires	PP827774
CFPL7	FormAR	FW5	PL	Buenos Aires	PP827775
CFPL9	FormAR	FW5	PL	Buenos Aires	PP827776
CFRN11	FormAR	FW5	RN	Rio Negro	PP827777
CFRN14	FormAR	FW5	RN	Rio Negro	PP827778
CFRN1	FormAR	FW5	RN	Rio Negro	PP827779
CFRN4	FormAR	FW5	RN	Rio Negro	PP827780
CLCAT5	FormCS	FW17	CAT	Catamarca	PP827781
CLCOR3	FormCS	FW17	COR	Cordoba	PP827782
CLCOR9	FormCS	FW17	COR	Cordoba	PP827783
CLDCC14	FormCS	FW17	DCC	Salta	PP827784
CLDCC7	FormCS	FW17	DCC	Salta	PP827785
CLRJ12	FormCS	FW17	RJ	Salta	PP827786
CLRJ15	FormCS	FW17	RJ	Salta	PP827787
CLRJ4	FormCS	FW17	RJ	Salta	PP827788
CLRJ8	FormCS	FW17	RJ	Salta	PP827789
CLRML27	FormI	FW17	RML	Formosa	PP827790
CSRO16	FormI	FW5	SRO	Chaco	PP827791
CSRO23	FormI	FW5	SRO	Chaco	PP827792
CSRO29	FormI	FW5	SRO	Chaco	PP827793
CASJ14	FormI	FW5	ASJ	Misiones	PP827794
CFBA5	FormAR	FW5	BA	Buenos Aires	PP827795
CFBA6	FormAR	FW5	BA	Buenos Aires	PP827796
CFCON24	FormAR	FW5	CON	Entre Rios	PP827797
CFPL5	FormAR	FW5	PL	Buenos Aires	PP827798
CFRN8	FormAR	FW5	RN	Rio Negro	PP827799
CFRN9	FormAR	FW5	RN	Rio Negro	PP827800
CLCOR10	FormCS	FW17	COR	Cordoba	PP827801
CSRO30	FormI	FW5	SRO	Chaco	PP827802

## Sheet: Table S2 -Genbank_sequences
Table S2 - GenBank accession numbers of the mitochondrial sequences downloaded and used for the phylogenetic analysis of individuals from Corbicula populations in Argentina. The taxon to which the sequences belong as listed in GenBank is indicated. In addition, the country, the morphotype (Form) and the reference, if any, are indicated.
Genbank Accession Number	Identificaction	Country/Region	Form	Reference
GU721083	Corbicula sp. (form S)	Europe	S
AF519508	Corbicula sp. (form C)	Argentina	C
AF519512	Corbicula American Iguazú Falls	Argentina	Iguazú Form
AY097277	Corbicula sp.	Germany	S
KX192337	Corbicula morphotype R	Russia	R
AY097283	Corbicula sp. H6	Germany	S
AY097282	Corbicula sp. H5	Germany	S
AY097286	Corbicula sp. H9	Germany	S
OM912261	Corbicula sp. form CS (C. fluminalis, C. largilierti)	France	CS
AY097263	Corbicula sp. H2	Germany	R
AY097302	Corbicula sp. H25	France	R
AY097303	Corbicula sp. H26	France	R
AF269090	C. fluminea	France		Renard 2000
AF269091	C. fluminea	Netherlands		Renard 2000
AF519495	Corbicula American form A	USA	A
AF519507	Corbicula American form A	Argentina	A
KY021080	Corbicula morphotype R	Russia	R
AF519509	Corbicula American form B	USA	B
OM912062	Corbicula sp. form B (purple form)	USA	B
KX192336	Corbicula morphotype Rlc	Russia	RLC
OM912172	Corbicula sp. form Rlc	France	RLC
MH460421	Corbicula FWBra	Brasil	Intermediate	Ludwig et al., (2023)
KC211282	C. fluminea	Japan
KC211284	C. fluminea	Japan
KC211285	C. fluminea	Japan
KC211267	C. leana	Japan
KC211269	C. leana	Japan
KC211244	C. fluminea ?	Vietnam
KC211251	C. largillierti	China
KC211250	C.sp.	China
AF196268	C. leana	Japan		Siripattrawan et al., 2000
AF457991	Corbicula sp.	Taiwan		Park y Kim
AF457993	C. javanica	Indonesia		Park y Kim
AF457992	Corbicula sp.	Korea		Park y Kim
AF457995	Corbicula sp.	China		Park y Kim
AF196270	C. fluminea	Thailand		Siripattrawan et al., 2000
AF468017	Corbicula sp.	Vietnam		Park y kim
AF468018	Corbicula sp.	Vietnam
AF196269	C. fluminea	Korea		Siripattrawan et al., 2000
AF457989	Corbicula sp.	China		Park y Kim
AF457990	Corbicula sp.	China		Park y Kim
OM912068	C. sp (C. largillirti)	China
AF196272	C. sandai	Japan		Siripattrawan et al., 2000
AF196273	C. sandai	Japan		Siripattrawan et al., 2000
KC211278	C. sandai	Japan
KC211279	C. sandai	Japan
KC211280	C. sandai	Japan
AF196274	C. australis	Australia		Siripattrawan et al., 2000
AF367440	C. japonica A	Korea		Park y Kim 2003
KC211256	C. japonica	Japan
KC211258	C. japonica	Japan
KC211252	C. japonica	Japan
KC211263	C. fluminalis africana	South Africa
KC211264	C. fluminalis africana	South Africa
KC211266	C. fluminalis africana	South Africa
AY275666	C. loehensis	Indonesia
AF196275	C. madagascariensis	Madagascar		Siripattrawan et al., 2000
AF196277	Neocorbicula limosa	Argentina

## Sheet: Table S3_ Corbi distr Arg
Table S3. Records of the presence of Corbicula obtained from databases of the collections of the Museum of La Plata (MLP), Argentine Museum of Natural Sciences "Bernardino Rivadavia" (MACN), Fundación Miguel Lillo (FML), from publications and from personal reports. When possible, the lineage (fluminea or largillierti) and the associated morphotype (AR or CS, respectively) was identified; when thi…
Genus	Lineage	Form	Reference location	Water body	Basin (Sub-basin)	Province	Country	Latitude	Longitude	Year	Museum/ Reference	Observations
Corbicula	largillierti	CS	Punta Lara	Arroyo La Guardia	del Plata	Buenos Aires	Argentina	-34.8296	-57.9506	1979	MLP
Corbicula	largillierti	CS	Punta Lara	Arroyo La Guardia	del Plata	Buenos Aires	Argentina	-34.8296	-57.9506	1979	MLP
Corbicula	largillierti	CS	Punta Lara	Arroyos Carnaval y Martin	del Plata	Buenos Aires	Argentina	-34.7828	-58.0113	1979	MLP
Corbicula	fluminea	AR	Punta Lara	Arroyo La Guardia	del Plata	Buenos Aires	Argentina	-34.7833	-58.0123	1979	MLP
Corbicula	largillierti	CS	Magdalena	Río de la Plata	del Plata	Buenos Aires	Argentina	-35.0158	-57.5274	1980	MLP
Corbicula	-	-	Magdalena	Arroyo Zapata	del Plata	Buenos Aires	Argentina	-35.0629	-57.5541	1980	MLP
Corbicula	fluminea	AR	San Isidro	Río de la Plata	del Plata	Buenos Aires	Argentina	-34.4646	-58.4962	1980	MLP
Corbicula	largillierti	CS	Punta Lara	Río de la Plata	del Plata	Buenos Aires	Argentina	-34.8263	-57.9575	1981	MLP
Corbicula	largillierti	CS	Magdalena	Río de la Plata	del Plata	Buenos Aires	Argentina	-35.0158	-57.5274	1981	MLP
Corbicula	largillierti	CS	Olivos	Río de la Plata	del Plata	Buenos Aires	Argentina	-34.508	-58.4744	1981	MLP
Corbicula	fluminea	AR	Olivos	Río de la Plata	del Plata	Buenos Aires	Argentina	-34.508	-58.4744	1981	MLP
Corbicula	fluminea	AR	San Nicolás	Río Paraná	del Plata	Buenos Aires	Argentina	-33.3013	-60.1988	1981	MLP
Corbicula	fluminea	AR	Tigre	Río Sarmiento	del Plata (Paraná)	Buenos Aires	Argentina	-34.4087	-58.5723	1982	MLP
Corbicula	fluminea	AR	Olivos	Río de la Plata	del Plata	Buenos Aires	Argentina	-34.508	-58.4744	1982	MLP
Corbicula	largillierti	CS	Punta Lara	Río de la Plata	del Plata	Buenos Aires	Argentina	-34.8263	-57.9575	1983	MLP
Corbicula	largillierti	CS	Punta Blanca	Río de la Plata	del Plata	Buenos Aires	Argentina	-34.9371	-57.6742	1983	MLP
Corbicula	-	-	Magdalena	Río de la Plata	del Plata	Buenos Aires	Argentina	-35.0817	-57.5272	1983	MLP
Corbicula	fluminea	AR	Magdalena	Río de la Plata	del Plata	Buenos Aires	Argentina	-35.0158	-57.5274	1983	MLP
Corbicula	fluminea	AR	Magdalena	Río de la Plata	del Plata	Buenos Aires	Argentina	-34.9966	-57.5886	1983	MLP
Corbicula	fluminea	AR	Magdalena	Río de la Plata	del Plata	Buenos Aires	Argentina	-35.0158	-57.5274	1983	MLP
Corbicula	fluminea	AR	Punta Blanca	Río de la Plata	del Plata	Buenos Aires	Argentina	-34.9371	-57.6742	1983	MLP
Corbicula	fluminea	AR	Magdalena	Río de la Plata	del Plata	Buenos Aires	Argentina	-35.0158	-57.5274	1984	MLP
Corbicula	fluminea	AR	Magdalena	Río de la Plata	del Plata	Buenos Aires	Argentina	-35.0158	-57.5274	1984	MLP
Corbicula	fluminea	AR	Magdalena	Río de la Plata	del Plata	Buenos Aires	Argentina	-35.0158	-57.5274	1984	MLP
Corbicula	fluminea	AR	Magdalena	Río de la Plata	del Plata	Buenos Aires	Argentina	-35.0158	-57.5274	1984	MLP
Corbicula	largillierti	CS	Paso de la Patria	Río Paraná	del Plata	Corrientes	Argentina	-27.3115	-58.5681	1984	MLP
Corbicula	fluminea	AR	Isla Barranquera	Río Paraná	del Plata	Chaco	Argentina	-27.5093	-58.9181	1984	MLP
Corbicula	fluminea	AR	Villa Paranacito	Arroyo Brazo Chico	del Plata (Paraná)	Entre Ríos	Argentina	-33.7827	-58.5691	1985	MLP
Corbicula	fluminea	AR	Tigre	Arroyo Abra Vieja	del Plata (Paraná)	Buenos Aires	Argentina	-34.4077	-58.5565	1987	MLP
Corbicula	fluminea	AR	Bella Vista	Río Paraná	del Plata	Corrientes	Argentina	-28.506	-59.05	1987	MLP
Corbicula	fluminea	AR	Isla Martín García	Río de la Plata	del Plata	Buenos Aires	Argentina	-34.1881	-58.2449	1988	MLP
Corbicula	largillierti	CS	Santo Tomé	Río Uruguay	del Plata	Corrientes	Argentina	-28.5486	-56.0275	1988	MLP
Corbicula	fluminea	AR	Isla Talavera	Canal Irigoyen	del Plata (Paraná)	Buenos Aires	Argentina	-34.0105	-58.9786	1989	MLP
Corbicula	largillierti	CS	Chascomús	Laguna de Chascomús	del Plata (Salado)	Buenos Aires	Argentina	-35.5957	-58.0224	1989	MLP
Corbicula	largillierti	CS	Villa Paranacito	Arroyo Brazo Chico	del Plata (Paraná)	Entre Ríos	Argentina	-33.7827	-58.5691	1989	MLP
Corbicula	fluminea	AR	Colón	Río Uruguay	del Plata	Entre Ríos	Argentina	-32.2144	-58.1372	1989	MLP
Corbicula	fluminea	AR	La Plata	Arroyo El Pescado	del Plata	Buenos Aires	Argentina	-34.9281	-57.7601	1991	MLP
Corbicula	largillierti	CS	La Plata	Arroyo El Pescado	del Plata	Buenos Aires	Argentina	-34.9281	-57.7601	1991	MLP
Corbicula	fluminea	AR	Ituzaingó	Río Paraná	del Plata	Corrientes	Argentina	-27.5731	-56.6799	1991	MLP
Corbicula	fluminea	AR	Paso de la Patria	Río Paraná	del Plata	Corrientes	Argentina	-27.3115	-58.5681	1991	MLP
Corbicula	fluminea	AR	Paso de la Patria	Río Paraná	del Plata	Corrientes	Argentina	-27.3115	-58.5681	1991	MLP
Corbicula	fluminea	AR	Paso de la Patria	Río Paraná	del Plata	Corrientes	Argentina	-27.3115	-58.5681	1991	MLP
Corbicula	fluminea	AR	Paraje Tungoil	Arroyo Ñacanguazú	del Plata (Paraná)	Misiones	Argentina	-27.1207	-55.3732	1991	MLP
Corbicula	fluminea	AR	San Ignacio	Arroyo Santo Pipó	del Plata (Paraná)	Misiones	Argentina	-27.154	-55.4227	1991	MLP
Corbicula	fluminea	AR	Ensenada, Boca Cerrada	Río de la Plata	del Plata	Buenos Aires	Argentina	-34.7832	-58.0098	1992	MLP
Corbicula	fluminea	AR	Paraje Absente	Río Paraguay	del Plata (Paraná)	Chaco	Argentina	-26.9977	-58.5159	1992	MLP
Corbicula	fluminea	AR	Villa Paranacito	Arroyo Brazo Chico	del Plata (Paraná)	Entre Ríos	Argentina	-33.7827	-58.5691	1992	MLP
Corbicula	fluminea	AR	Ituzaingó	Río Paraná	del Plata	Corrientes	Argentina	-27.5731	-56.6799	1993	MLP
Corbicula	fluminea	AR	Ricón Santa María	Río Paraná	del Plata	Misiones	Argentina	-27.4832	-56.5626	1993	MACN
Corbicula	-	-	Iguazú	Río Iguazú	del Plata (Paraná)	Misiones	Argentina	-25.6874	-54.4438	1994	MACN
Corbicula	fluminea	AR	Isla Martín García	Río de la Plata	del Plata	Buenos Aires	Argentina	-34.1881	-58.2449	1995	MLP
Corbicula	fluminea	AR	Isla Martín García	Río de la Plata	del Plata	Buenos Aires	Argentina	-34.1881	-58.2449	1995	MLP
Corbicula	fluminea	AR	Isla Martín García	Río de la Plata	del Plata	Buenos Aires	Argentina	-34.1881	-58.2449	1995	MLP
Corbicula	largillierti	CS	Departamento La Viña	Dique Cabra Corral	del Plata (Juramento-Salado)	Salta	Argentina	-25.1333	-65.3333	1995	MLP/ Davies y Ramírez (1997)
Corbicula	largillierti	CS	El Cadillal	Dique Celestino Gelsing (El Cadillal)	Salí-Dulce	Tucumán	Argentina	-26.6151	-65.1966	1995	MLP
Corbicula	largillierti	CS	El Cadillal	Dique Celestino Gelsing (El Cadillal)	Salí-Dulce	Tucumán	Argentina	-26.6229	-65.2015	1995	FML	Fouling
Corbicula	fluminea	AR	Departamento Candelaria	Arroyo San Juan	del Plata (Paraná)	Misiones	Argentina	-27.442	-55.6468	1995	MLP
Corbicula	híbrida	-	Iguazú	Río Iguazú	del Plata (Paraná)	Misiones	Argentina	-25.6874	-54.4438	1995	MLP
Corbicula	híbrida	-	Iguazú	Río Iguazú	del Plata (Paraná)	Misiones	Argentina	-25.6874	-54.4438	1995	MLP
Corbicula	híbrida	-	Iguazú	Río Iguazú	del Plata (Paraná)	Misiones	Argentina	-25.6874	-54.4438	1995	MLP
Corbicula	-	-	Parque Provincial Moconá	Río Uruguay	del Plata	Misiones	Argentina	-27.1535	-53.8889	1995	MLP
Corbicula	fluminea	AR	San Ignacio	Río Paraná	del Plata	Misiones	Argentina	-27.2433	-55.5682	1995	MLP
Corbicula	fluminea	AR	Atalaya	Río de la Plata	del Plata	Buenos Aires	Argentina	-35.0141	-57.5307	1995	MACN
Corbicula	fluminea	AR	Azul	Río Azul	del Plata (Salado)	Buenos Aires	Argentina	-37.009	-59.992	1995	Martín y Estebenet (2002)
Corbicula	fluminea	AR	Azul	Río La Corina	del Plata (Salado)	Buenos Aires	Argentina	-36.774	-59.533	1995	Martín y Estebenet (2002)
Corbicula	fluminea	AR	Azul	Río Cortaderas	del Plata (Salado)	Buenos Aires	Argentina	-36.825	-59.48	1995	Martín y Estebenet (2002)
Corbicula	fluminea	AR	Isla Martín García	Río de la Plata	del Plata	Buenos Aires	Argentina	-34.1881	-58.2449	1996	MLP
Corbicula	largillierti	CS	Luis Sauces	Río Marapa	Salí-Dulce	Tucumán	Argentina	-27.6568	-65.2455	1996	MLP
Corbicula	-	-	Apóstoles	Arroyo Chirimay	del Plata (Uruguay)	Misiones	Argentina	-28.0913	-55.6901	1996	MLP
Corbicula	largillierti	CS	La Cruz	Río Uruguay	del Plata	Corrientes	Argentina	-29.1801	-56.6338	1997	MLP
Corbicula	fluminea	AR	La Cruz	Río Uruguay	del Plata	Corrientes	Argentina	-29.1801	-56.6338	1997	MLP
Corbicula	fluminea	AR	San Ignacio	Arroyo Santo Pipó	del Plata (Paraná)	Misiones	Argentina	-27.154	-55.4227	1997	MLP
Corbicula	fluminea	AR	Río Colorado	Río Colorado	Río Colorado	Río Negro	Argentina	-38,99076	-64,07471	1997	MLP/ Cazzaniga (1997)
Corbicula	fluminea	AR	Viedma	Río Negro	Río Negro	Río Negro	Argentina	-40.8048	-62.9889	1997	Molina et al (2015)
Corbicula	fluminea	AR	La Paloma	Río Negro	Río Negro	Río Negro	Argentina	-40.8719	-62.9145	1997	Molina et al (2015)
Corbicula	largillierti	CS	La Falda	Dique La Falda	Suquía	Córdoba	Argentina	-31.0966	-64.5037	1998	MLP
Corbicula	largillierti	CS	La Cumbre	Río Pinto	Suquía	Córdoba	Argentina	-30.9809	-64.4854	1998	MLP
Corbicula	largillierti	CS	Departamento La Viña	Dique Cabra Corral	del Plata (Juramento-Salado)	Salta	Argentina	-25.2901	-65.4314	1998	MACN
Corbicula	fluminea	AR	Neuquén	Río Limay	Río Negro	Neuquén	Argentina	-38.9941	-68.0024	1998	Semenas y Flores (2005)
Corbicula	fluminea	AR	Zanjón de Hoyuela	Río Negro	Río Negro	Río Negro	Argentina	-40.6788	-63.4243	1998	Molina et al (2015)
Corbicula	largillierti	CS	Arroyo La Calera	Río Suquía	Suquía	Córdoba	Argentina	-31.3479	-64.3405	1999	MLP
Corbicula	fluminea	AR	Confluencia	Río Limay	Río Negro	Neuquén	Argentina	-40.7216	-71.0896	1999	MLP
Corbicula	fluminea	AR	Chimpay	Río Negro	Río Negro	Río Negro	Argentina	-39.1667	-66.15	1999	MLP/ Cazzaniga y Pérez (1999)
Corbicula	fluminea	AR	Pedro Luro	Canal de riego	Río Colorado	Buenos Aires	Argentina	-39.5055	-62.6691	1999	Martín y Estebenet (2002)	Fouling
Corbicula	fluminea	AR	General Conesa	Río Negro	Río Negro	Río Negro	Argentina	-40.1033	-64.4505	1999	Martín y Estebenet (2002)
Corbicula	fluminea	AR	Ensenada, Boca Cerrada	Río de la Plata	del Plata	Buenos Aires	Argentina	-34.7832	-58.0098	2000	MLP
Corbicula	fluminea	AR	Ensenada, Boca Cerrada	Río de la Plata	del Plata	Buenos Aires	Argentina	-34.7832	-58.0098	2000	MLP
Corbicula	fluminea	AR	La Plata	Arroyo El Pescado	del Plata	Buenos Aires	Argentina	-34.9603	-57.7769	2000	MLP
Corbicula	fluminea	AR	Selva del Río Oro	Río Oro	del Plata (Paraná)	Chaco	Argentina	-26.7898	-58.9641	2000	MLP
Corbicula	fluminea	AR	Alvear	Río Uruguay	del Plata	Corrientes	Argentina	-29.0984	-56.5303	2000	MLP
Corbicula	largillierti	CS	La Plata	Arroyo El Pescado	del Plata	Buenos Aires	Argentina	-34.9603	-57.7769	2000	MLP
Corbicula	largillierti	CS	Alvear	Río Uruguay	del Plata	Corrientes	Argentina	-29.0984	-56.5303	2000	MLP
Corbicula	fluminea	AR	Mocoretá	Embalse de Salto Grande	del Plata	Corrientes	Argentina	-30.6555	-57.93	2000	MLP
Corbicula	fluminea	AR	Monte Caseros	Embalse de Salto Grande	del Plata	Corrientes	Argentina	-30.257	-57.6215	2000	MLP
Corbicula	largillierti	CS	Monte Caseros	Embalse de Salto Grande	del Plata	Corrientes	Argentina	-30.257	-57.6215	2000	MLP
Corbicula	largillierti	CS	Playa Puerto Macuco	Río Iguazú	del Plata (Paraná)	Misiones	Argentina	-25.6533	-54.456	2000	MLP
Corbicula	fluminea	AR	Paso de los Libres	Río Uruguay	del Plata	Corrientes	Argentina	-29.7229	-57.0848	2000	MLP
Corbicula	largillierti	CS	Departamento La Viña	Dique Cabra Corral	del Plata (Juramento-Salado)	Salta	Argentina	-25.1333	-65.3333	2000	MLP
Corbicula	fluminea	AR	Yapeyú	Río Uruguay	del Plata	Corrientes	Argentina	-29.4677	-56.809	2000	MLP
Corbicula	fluminea	AR	Chajarí	Embalse Salto Grande	del Plata (Uruguay)	Entre Ríos	Argentina	-30.7977	-57.8395	2000	MLP
Corbicula	fluminea	AR	Concordia	Embalse Salto Grande	del Plata (Uruguay)	Entre Ríos	Argentina	-31.2649	-58.2059	2000	MLP
Corbicula	fluminea	AR	Federación	Embalse Salto Grande	del Plata (Uruguay)	Entre Ríos	Argentina	-30.9645	-57.928	2000	MLP
Corbicula	fluminea	AR	Jardín América	Arroyo Tabay	del Plata (Paraná)	Misiones	Argentina	-27.0101	-55.1749	2000	MLP
Corbicula	híbrida	-	Iguazú	Río Iguazú	del Plata (Paraná)	Misiones	Argentina	-25.7005	-54.4194	2000	MLP
Corbicula	fluminea	AR	Central Térmica Alto Valle	Río Neuquén	Río Negro	Río Negro	Argentina	-38.95	-68.0167	2000	Semenas y Flores (2005)	Fouling
Corbicula	fluminea	AR	Azul	Arroyo Santa Catalina	del Plata (Salado)	Buenos Aires	Argentina	-36.8844	-59.9233	2002	MLP
Corbicula	fluminea	AR	Azul	Arroyo Azul	del Plata (Salado)	Buenos Aires	Argentina	-36.7984	-59.8865	2002	MLP
Corbicula	fluminea	AR	San Lorenzo	Arroyo San Lorenzo	del Plata (Paraná)	Corrientes	Argentina	-28.1148	-58.7728	2002	MLP
Corbicula	fluminea	AR	Monte Caseros	Río Uruguay	del Plata	Corrientes	Argentina	-30.257	-57.6215	2002	MLP
Corbicula	largillierti	CS	Azul	Arroyo Santa Catalina	del Plata (Salado)	Buenos Aires	Argentina	-36.8844	-59.9233	2002	MLP
Corbicula	largillierti	CS	Chorrillo	Río San Jerónimo	Suquía	Córdoba	Argentina	-30.9816	-64.4797	2002	MLP
Corbicula	largillierti	CS	Paraje San Isidro Labrador	Saltos del Río Urugua-í	del Plata (Paraná)	Misiones	Argentina	-25.8815	-54.5728	2002	MLP
Corbicula	fluminea	AR	Concepción del Uruguay	Arroyo Molino	del Plata (Uruguay)	Entre Ríos	Argentina	-32.4492	-58.2267	2002	MLP
Corbicula	fluminea	AR	Gualeguaychú	Río Uruguay	del Plata	Entre Ríos	Argentina	-33.0661	-58.3869	2002	MLP
Corbicula	fluminea	AR	Paraje San Isidro Labrador	Embalse Arroyo Urugua-í	del Plata (Paraná)	Misiones	Argentina	-25.8747	-54.5508	2002	MLP
Corbicula	fluminea	AR	Centenario	Río Neuquén	Río Negro	Neuquén	Argentina	-38.8268	-68.0977	2002	MLP
Corbicula	fluminea	AR	Neuquén	Río Neuquén	Río Negro	Neuquén	Argentina	-38.8333	-68.1167	2002	Semenas y Flores (2005)
Corbicula	largillierti	CS	Olavarría	Arroyo Tapalqué	del Plata	Buenos Aires	Argentina	-36.8755	-60.3071	2003	MLP
Corbicula	largillierti	CS	Embalse	Embalse de Río Tercero	del Plata	Córdoba	Argentina	-32.2163	-64.4743	2003	MLP
Corbicula	fluminea	AR	Viedma	Río Negro	Río Negro	Río Negro	Argentina	-40.8018	-62.9927	2003	MLP
Corbicula	fluminea	AR	Viedma	Río Negro	Río Negro	Río Negro	Argentina	-41.0229	-62.797	2004	MLP
Corbicula	-	-	El Espinillo	Riacho Porteño	del Plata (Paraguay)	Formosa	Argentina	-24.9707	-58.5473	2004	MLP
Corbicula	-	-	Ruta Provincial 11 km 1200 1/2	Riacho Pilagá	del Plata (Paraguay)	Formosa	Argentina	-25.9827	-58.1618	2004	MLP
Corbicula	fluminea	AR	Parque Cuñapirú	Arroyo Moreno	del Plata (Paraná)	Misiones	Argentina	-26.9977	-54.8475	2004	MLP
Corbicula	largillierti	CS	El Alto	Rio Huacra	Salí-Dulce	Catamarca	Argentina	-28.6	-65.5675	2004	FML
Corbicula	fluminea	AR	Colón	Arroyo El Pelado	del Plata (Uruguay)	Entre Ríos	Argentina	-32.3289	-58.2478	2005	MLP
Corbicula	largillierti	CS	Colón	Arroyo El Pelado	del Plata (Uruguay)	Entre Ríos	Argentina	-32.3289	-58.2478	2005	MLP
Corbicula	fluminea	AR	Torquinst	Río Sauce Grande	Río Sauce Grande	Buenos Aires	Argentina	-38.3092	-61.7175	2005	Martín y Tiecher (2009)
Corbicula	fluminea	AR	Iberá	Rio Corrientes	del Plata (Paraná)	Corrientes	Argentina	-28.346	-57.4124	2006	MLP
Corbicula	fluminea	AR	Ibicuy	Río Ibicuy	del Plata (Paraná)	Entre Ríos	Argentina	-33.758	-59.1687	2006	MLP
Corbicula	-	-	Parque Provincial Moconá	Río Uruguay	del Plata	Misiones	Argentina	-27.1535	-53.8889	2006	MLP
Corbicula	fluminea	AR	Concordia	Arroyo Ayuí Grande	del Plata (Uruguay)	Entre Ríos	Argentina	-31.2826	-57.995	2008	MLP
Corbicula	fluminea	AR	Pichi Mahuida	Planta potabilizadora	Río Colorado	La Pampa	Argentina	-38.8167	-64.0833	2008	MLP
Corbicula	largillierti	CS	Departamento Figueroa	Dique Los Figueroa	del Plata (Juramento-Salado)	Santiago del Estero	Argentina	-27.5036	-63.7717	2008	FML
Corbicula	fluminea	AR	Florencio Varela	Arroyo Davidson	del Plata	Buenos Aires	Argentina	-34.8567	-58.2251	2009	MLP
Corbicula	fluminea	AR	Villa Carlos Paz	Dique San Roque	Suquía	Córdoba	Argentina	-31.3953	-64.4734	2009	MLP
Corbicula	fluminea	AR	Paso de los Libres	Río Uruguay	del Plata	Corrientes	Argentina	-29.7229	-57.0848	2009	MLP
Corbicula	fluminea	AR	Yapeyú	Río Uruguay	del Plata	Corrientes	Argentina	-29.4677	-56.809	2009	MLP
Corbicula	-	-	Barda del Medio	Lago Pellegrini	Río Negro	Río Negro	Argentina	-38.6956	-68.0245	2009	MLP
Corbicula	fluminea	AR	Luis Palacios	La Salada	del Plata	Santa Fe	Argentina	-32.7913	-60.9398	2009	MLP
Corbicula	largillierti	CS	Córdoba	Río Suquía	Suquía	Córdoba	Argentina	-31.406	-64.1811	2009	MLP
Corbicula	largillierti	CS	Villa Carlos Paz	Arrollo Los Chorrillos	Suquía	Córdoba	Argentina	-31.4019	-64.5133	2009	MLP
Corbicula	largillierti	CS	Luis Palacios	La Salada	del Plata	Santa Fe	Argentina	-32.7913	-60.9398	2009	MLP
Corbicula	largillierti	CS	Luis Palacios	La Salada	del Plata	Santa Fe	Argentina	-32.7913	-60.9398	2009	MLP
Corbicula	largillierti	CS	Río Hondo	Embalse de Río Hondo	Salí-Dulce	Santiago del Estero	Argentina	-27.5106	-64.8979	2009	MLP
Corbicula	largillierti	CS	El Cadillal	Dique Celestino Gelsing (El Cadillal)	Salí-Dulce	Tucumán	Argentina	-26.6154	-65.1876	2009	MLP
Corbicula	largillierti	CS	La Falda	Dique La Falda	Suquía	Córdoba	Argentina	-31.0966	-64.5037	2009	FML
Corbicula	fluminea	AR	Concordia	Arroyo Ayuí Grande	del Plata (Uruguay)	Entre Ríos	Argentina	-31.2728	-58.0034	2010	MLP
Corbicula	fluminea	AR	Concordia	Arroyo Yequerí Grande	del Plata (Uruguay)	Entre Ríos	Argentina	-31.2649	-58.2059	2010	MLP
Corbicula	largillierti	CS	Cosquín	Río Cosquín	Suquía	Córdoba	Argentina	-31.2353	-64.4718	2010	MLP
Corbicula	largillierti	CS	S.F. del Valle de Catamarca	Río del Valle	del Valle	Catamarca	Argentina	-28.1576	-65.7956	2012	MLP/ Torre y Reyna (2013)
Corbicula	largillierti	CS	Dpto. de Victoria	Arroyo sin nombre y ruta 11	del Plata (Paraná)	Entre Ríos	Argentina	-32.4575	-60.2838	2015	MLP
Corbicula	largillierti	CS	Estación Villa Batiruana	Río Marapa	Salí-Dulce	Tucumán	Argentina	-27.636	-65.7451	2018	FML
Corbicula	-	-	Villa Mercedes	Río Quinto	Río Quinto	San luis	Argentina	-33.519	-65.627	2019	Dra Eimi Font (com. Pers.)	Ubicación aproximada
Corbicula	largillierti	CS	-	-	-	San Juan	Argentina	-32.228	-67.638	2019	Ezequiel Salomón (com. Pers.)	Ubicación aproximada
Corbicula	-	-	Santiago del Estero	Río Dulce	Salí-Dulce	Sgo del Estero	Argentina	-27.621	-64.411	2019	Dra Marta Leiva (com. Pers.)	Ubicación aproximada
Corbicula	largillierti	CS	-	Río Dulce	Salí-Dulce	Sgo del Estero	Argentina	-29.735	-62.86	2019	Dra Marta Leiva (com. Pers.)	Ubicación aproximada

## Sheet: Table S4_Pop_sampled
Tabla S4 -Survey date location details for sites surveyed for Corbicula spp. clams during the sampling campaigns carried out in Argentina between 2015 and 2017. For those sites where clams were found, the form found is indicated. The MACN lot number is indicated for sites for which specimens have been deposited in the Invertebrate Collection of the Argentine Museum of Natural Sciences "Bernardino…
Date	Site	Location	Latitude	Longitude	Form	Province	MACN Lot
2015-07-29	Río Suquía	Córdoba	-31.3967	-64.2024	CS	Córdoba	-
2015-07-29	Río Cosquín	Biallet Massé	-31.2969	-64.4601	CS	Córdoba	42688
2015-07-29	Dique San Roque	Villa Carlos Paz	-31.3991	-64.4825	-	Córdoba	-
2016-07-18	Río Ramallo	San Nicolás de los Arroyos	-33.4039	-60.1864	AR	Buenos Aires	42674
2016-07-18	Río Carcarañá	Carcarañá	-32.8581	-61.1786	-	Santa Fé	-
2016-07-19	Río Cosquín	Biallet Massé	-31.2969	-64.4601	CS	Córdoba	42672
2016-07-19	Río Tercero	Bell Ville	-32.627	-62.7034	Corbicula sp.	Córdoba	42673
2016-07-20	Río del Valle	Collagasta	-28.3461	-65.7131	CS	Catamarca	42671
2016-07-21	Río Dulce y RN9	Río Hondo	-27.503	-64.8528	Intermediate	Santiago del Estero	42668
2016-07-21	Río Dulce y RN9	Río Hondo	-27.503	-64.8528	CS	Santiago del Estero	42667
2016-07-22	Río Salí y RP305	San Miguel de Tucumán	-26.7178	-65.1633	CS	Tucumán	42669
2017-07-21	Río Marapa	Juan Bautista Alberdi	-27.6227	-65.5856	-	Tucumán	-
2017-07-21	Río Salí	El Cadillal	-26.6225	-65.1853	CS	Tucumán	-
2016-05-12	Arroyo nievas y RN226	Azul	-36.8567	-60.0776	AR	Buenos Aires	42677
2015-06-06	Río del Valle	Collagasta	-28.3552	-65.7115	CS	Catamarca	42670
2008-12-01	Río Sauce Grande		-38.3092	-61.7175	AR	Buenos Aires	-
2015-06-30	Río de la Plata	Punta Lara	-34.8278	-57.9546	AR	Buenos Aires	-
2015-07-05	Río Negro	Viedma	-40.8018	-62.993	AR	Río Negro	42678
2015-07-06	Río Sauce Grande		-38.3172	-61.7234	-	Buenos Aires	-
2017-01-09	Río de la Plata	Punta Lara	-34.8278	-57.9546	AR	Buenos Aires	42675
2017-01-11	Río de la Plata	Buenos Aires	-34.5271	-58.4594	AR	Buenos Aires	42676
2017-10-28	Río Paraná	Zárate	-34.1019	-59.0101	-	Buenos Aires	-
2017-10-28	Río Uruguay	Colón	-32.215	-58.1375	-	Entre Ríos	-
2017-10-29	Arroyo Ayuí Grande	Concordia	-31.2728	-58.0034	AR	Entre Ríos	42680
2017-10-29	Arroyo S/N	Federación	-30.9786	-57.9556	AR	Entre Ríos	42681
2017-10-29	Río Uruguay	Concordia	-31.3671	-57.9947	-	Entre Ríos	-
2017-10-30	Arroyo Timbó y RP129	Monte Caseros	-30.2545	-57.7834	AR	Corrientes	42682
2017-10-30	Río Uruguay	Yapeyú	-29.4752	-56.8153	-	Corrientes	-
2017-10-30	Río Uruguay	Alvear	-29.1136	-56.5557	-	Corrientes	-
2017-10-31	Arroyo Chirimay	Apóstoles	-27.9039	-55.8108	Intermediate	Misiones	42683
2017-10-31	Río Cuay Grande		-28.6995	-56.2369	-	Corrientes	-
2017-11-01	Arroyo San Juan y RN12		-27.4419	-55.6471	Intermediate	Misiones	42684
2017-11-01	Río de Oro	Selvas del Río de Oro	-26.7898	-58.9641	Intermediate	Chaco	42685
2017-11-02	Río Porteño y RP3	Espinillo	-24.9792	-58.5692	Intermediate	Formosa	42686
2017-11-02	Río Monte Lindo y RP3		-25.4706	-58.7506	Intermediate	Formosa	42687
2017-11-02	Riacho Pilagá		-25.9847	-58.1627	-	Formosa	-
2017-11-02	Río Pilcomayo	Clorinda	-25.2671	-57.7221	-	Formosa	-
2017-11-03	Río San Lorenzo		-28.1134	-58.7695	-	Corrientes	-
2017-11-03	Río Bermejo	El Colorado	-26.3385	-59.3535	-	Formosa	-
2017-11-03	Río Bermejo		-26.3339	-59.3621	-	Chaco	-
2017-11-03	Río Bermejo		-26.52	-58.8028	-	Formosa	-
2017-11-03	Río Bermejo				-	Formosa	-
2017-11-04	Arroyo Artalaz y RP130	Colón	-32.214	-58.1527	AR	Entre Ríos	42679
2017-11-04	Río Corrientes y RP24		-29.2237	-58.7777	-	Corrientes	-
